# Supplementary material for: Knocking-Down Meloidogyne incognita Proteases by Plant-Delivered dsRNA Has Negative Pleiotropic Effect on Nematode Vigor
Source: PLoS One. 2013 Dec 31;8(12):e85364. doi: 10.1371/journal.pone.0085364 (PMC3877404; doi:10.1371/journal.pone.0085364)
Supplement: Table S1 — Number of ESTs of proteases from Meloidogyne incognita at different developmental stages. (XLSX) [file pone.0085364.s003.xlsx]

## Sheet: Plan1
Table S1. Number of Meloidogyne incongita proteases ESTs at different stages of nematode development
	Egg	stressed pre-parasitic J2*	pre-parasitic J2	parasitic J2-J3	parastic J3**	parastic J3-J4	pJ2/J3/J4***	Female	Total
Aspartic protease	12	11	28	0	2	0	0	2	55
Cysteine protease	54	27	112	1	17	2	3	8	221
Serine protease	12	3	2	1	0	0	1	2	20
Protease EST number/nematode stage	78	41	142	2	19	2	4	12	296
GAPDH	32	36	47	1	0	8	9	12	145
Nematode Total EST	14671	7772	33835	788	399	1946	2734	4427	63838
* This library were not used in the analysis of Figure 1 because it was submitted to stress conditions
** As this library has no EST for GAPDH we did not include it in analysis of Figure 1
*** Sum of libraries J2-J3 and J3-J4 used in the analysis of Figure 1. This values were not taken in account in total EST number
